# Supplementary material for: Serological Evidence of Exposure to Saint Louis Encephalitis and West Nile Viruses in Horses of Rio de Janeiro, Brazil
Source: Viruses. 2022 Nov 6;14(11):2459. doi: 10.3390/v14112459 (PMC9695862; doi:10.3390/v14112459)
Supplement: Supplementary file 1 [file viruses-14-02459-s001.zip]

Archive with 1 entries (1 files):
- viruses-1935881-supplementary.pdf
